# Supplementary material for: Stability of Porous Polymeric Membranes in Amine Solvents for Membrane Contactor Applications
Source: Membranes (Basel). 2023 May 23;13(6):544. doi: 10.3390/membranes13060544 (PMC10301957; doi:10.3390/membranes13060544)
Supplement: Supplementary file 1 [file membranes-13-00544-s001.zip]

Archive with 1 entries (1 files):
- membranes-2385631-supplementary.pdf
